# Supplementary material for: Clinical features of obscure gastrointestinal bleeding undergoing capsule endoscopy: A retrospective cohort study
Source: PLoS One. 2022 Mar 24;17(3):e0265903. doi: 10.1371/journal.pone.0265903 (PMC8947120; doi:10.1371/journal.pone.0265903)
Supplement: S1 File — (XLSX) [file pone.0265903.s013.xlsx]

## Sheet: Sheet1
No.	Type of CE	Age at study	Age≧59.15 No=0 Yes=1	Age at study (OGIB cases only)	Age (OGIB cases only)≧66.38 No=0 Yes=1	Sex M=0 F=1	Purpose for CE	Purpose for CE (tumor=1, others＝0）	Purpose for CE (IBD=1, others＝0）	Purpose for CE (OGIB=1, others＝0）	Number of SB3s observed in the small intestine	The number of SB3s that could be observed in the small intestine was the first	Final diagnosis	OGIB or or Fecal occult blood N=0 Y=1	Observation of the entire small intestine N=0 Y=1	Active bleeding was observed in CE in patients with OGIB and fecal occult blood No=0 Yes=1	Active bleeding was observed in CE in all patients No=0 Yes=1	Ulcer or erosion was observed in CE in patients with OGIB and fecal occult blood No=0 Yes=1	Ulcer or erosion in CE in all patients No=0 Yes=1	Vasculer legion was observed in CE in patients with OGIB and fecal occult blood No=0 Yes=1	Vasculer legion in CE in all patients No=0 Yes=1	Bleeding points in CE: No bleeding point=0 Ulcer or erosion=1 Vasculer legion=2 Bleeding from tumor=3 Bleeding but not observable =4	Position of bleeding point or erosion No.1 n%=n Diffuse=-1	Position of bleeding point or erosion No.2 Duodenum=0 Jejunum=1 Ileum=2	Duodenum or Jejunum as the position of bleeding point or erosion in patients with OGIB and fecal occult blood No=0 Yes=1	Ileum as the position of bleeding point or erosion in patients with OGIB and fecal occult blood No=0 Yes=1	Position of bleeding point or erosion in patients with OGIB and fecal occult blood: Jejunum=1 Ileum=0	Duodenum or Jejunum as the position of erosion in all patient No=0 Yes=1	Ileum as the position of erosion in all patient No=0 Yes=1	When ulcer or erosion, Crohn's Disease=0 others=1	Yano's classification (1a=0, 1b or more=1）	Yano's classification: 1a=0 1b=1 2a=2 2b=3 3=4 Cannot be classified=5	Outcomes of small bowel bleeding: Hemostasis naturally=0 Medication only=1 Endoscopic hemostasis=2 IVR=3 Operation=4 Others（endoscopic treatment or IVR or surgery outside the small intestine ）=5	In small bowel bleeding: conservative treatment =0 endoscopic treatment or IVR or surgery=1	WBC(/μL)	WBC≧5590 No=0 Yes=1	WBC(/μL) (OGIB cases only)	WBC (OGIB cases only)≧5080 No=0 Yes=1	Hｂ	Hb≧11.50 No=0 Yes=1	Hb (OGIB cases only)	Hb (OGIB cases only)≧9.050 No=0 Yes=1	PLT (10E3/μL)	PLT≧249 No=0 Yes=1	bPLT (10E3/μL) (OGIB cases only)	PLT (OGIB cases only)≧216.5 No=0 Yes=1	BUN	BUN≧12.70 No=0 Yes=1	BUN (OGIB cases only)
1	SB3	23.1917	0			1	腹痛精査			0	1	1	特記無し	0	1		0		0		0	0													5270	0			12.6	1			129	0			21.2	1
2	SB3	49.4389	0	49.4389	0	0	IBD精査		1	0	1	1	ベーチェット病	1	1	0	0	1	1	0	0	1	62	2	0	1	0	0	1	1			0	0	10070	1	10070	1	14.1	1	14.1	1	382	1	382	1	6.1	0	6.1
3	SB3	66.1639	1	66.1639	0	1	小腸出血疑い			1	1	1	放射線性胃腸炎	1	1	1	1	1	1	0	0	1	-1	1, 2	1	1		1	1	1			0	0	2620	0	2620	0	9.8	0	9.8	1	150	0	150	0	14.7	1	14.7
4	SB3	65.6278	1	65.6278	0	0	小腸出血疑い			1	1	1	特記無し	1	1	0	0	0	0	0	0	0			0	0								0
5	SB3	76.2	1			0	IBD精査		1	0	1	1	小腸潰瘍 (NSAIDs起因）	0	1		0		1		0	0	-1	1, 2				1	1	1					10280	1			13.7	1			233	0			21.9	1
6	SB3	69.7806	1	69.7806	1	1	小腸出血疑い			1	1	1	小腸潰瘍 (アスピリン起因）	1	1	0	0	1	1	0	0	1	-1	2	0	1	0	0	1	1			0	0	4310	0	4310	0	12.2	1	12.2	1	171	0	171	0	23	1	23
7	SB3	60.6833	1			0	小腸腫瘍精査	1		0	1	1	特記無し	0	1		0		0		0	0													6380	1			14.6	1			205	0			14.3	1
8	SB3	18.7611	0			1	腹痛精査			0	1	1	特記無し	0	1		0		0		0	0													2800	0			12.7	1			138	0			5.1	0
9	SB3	73.3444	1	73.3444	1	0	小腸出血疑い			1	1	1	小腸潰瘍	1	1	1	1	1	1	0	0	1	38	1	1	0	1	1	0	1			0	0	3320	0	3320	0	7.9	0	7.9	0	121	0	121	0	54	1	54
10	SB3	63.7611	1			1	腹痛精査			0	1	1	好酸球性胃腸症	0	1		0		0		0	0													5900	1			10.6	0			197	0			6.1	0
11	SB3	70.3472	1			0	小腸腫瘍精査	1		0	1	1	クローンカイトカナダ症候群	0	1		0		0		0	0													12460	1			14.6	1			327	1			11.7	0
12	SB3	74.7583	1			0	IBD精査		1	0	1	1	Crohn病	0	1		0		1		0	1	7	1				1	0	0					5130	0			9.6	0			283	1			5.6	0
13	SB3	71.8361	1			0	IBD精査		1	0	1	1	ベーチェット病	0	1		0		1		0	1	-1	1, 2				1	1	1					9120	1			13	1			259	1			18.6	1
14	SB3	73.4333	1	73.4333	1	0	小腸出血疑い			1	2		特記無し	1	0	0	0	0	0	0	0	0			0	0							0	0	3330	0	3330	0	8	0	8	0	179	0	179	0	42.2	1	42.2
15	SB3	66.3778	1	66.3778	1	1	小腸出血疑い			1	2		放射線性胃腸炎	1	1	0	0	1	1	0	0	1	-1	1, 2	1	1		1	1	1			0	0	2890	0	2890	0	7.5	0	7.5	0	240	0	240	1	18.2	1	18.2
16	SB3	84.2083	1	84.2083	1	0	小腸出血疑い			1	1	1	特記無し (結腸EMR後出血)	1	1	0	0	0	0	0	0	0			0	0							0	0	3410	0	3410	0	8	0	8	0	131	0	131	0	32.2	1	32.2
17	SB3	31.9194	0			0	慢性下痢症			0	1	1	過敏性腸症候群	0	1		0		1		0	0	100	2				0	1	1					2480	0			14.9	1			249	1			12.9	1
18	SB3	64.6028	1			1	IBD精査		1	0	1	1	好酸球性胃腸症	0	1		0		1		0	1	99	2				0	1	1					5510	0			12.7	1			215	0			11.7	0
19	SB3	20.0056	0			0	IBD精査		1	0	1	1	Crohn病	0	1		0		1		0	1	-1	1, 2				1	1	0					4340	0			13.9	1			370	1			7
20	SB3	22.2444	0			0	IBD精査		1	0	1	1	特記無し (UC)	0	0		0		0		0	0													8660	1			16.4	1			213	0			8.3	0
21	SB3	78.2361	1	78.2361	1	0	小腸出血疑い			1	1	1	小腸潰瘍	1	1	0	0	1	1	0	0	1	-1	2	0	1	0	0	1	1			0	0	9080	1	9080	1	10	0	10	1	215	0	215	0	22.3	1	22.3
22	SB3	65.9472	1			0	腹痛精査			0	1	1	特記無し	0	1		0		0		0	0													3120	0			12.9	1			154	0			16.9	1
23	SB3	60.3361	1			0	IBD精査		1	0	1	1	好酸球性胃腸症	0	1		0		1		0	1	-1	1, 2				1	1	1					6230	1			17.6	1			280	1			12.5
24	SB3	72.0056	1	72.0056	1	0	IBD精査		1	0	2		ベーチェット病	1	1	1	1	1	1	0	0	1	-1	2	0	1	0	0	1	1			0	0	8180	1	8180	1	12.1	1	12.1	1	335	1	335	1	12.7	1	12.7
25	SB3	18.3944	0	18.3944	0	1	IBD精査		1	0	1	1	Crohn病	1	1	0	0	1	1	0	0	1	-1	2	0	1	0	0	1	0			0	0	8870	1	8870	1	11.3	0	11.3	1	283	1	283	1	14	1	14
26	SB3	47.8111	0	47.8111	0	0	小腸出血疑い			1	1	1	特記無し	1	1	0	0	0	0	0	0	0			0	0								0	5560	0	5560	1	6.7	0	6.7	0	115	0	115	0	13.4	1	13.4
27	SB3	28.9944	0	28.9944	0	1	IBD精査		1	0	1	1	Crohn病	1	1	0	0	1	1	0	0	1	98	2	0	1	0	0	1	1			0	0	1860	0	1860	0	8.7	0	8.7	0	423	1	423	1	2.4	0	2.4
28	SB3	58.1944	0			0	IBD精査		1	0	1	1	サイトメガロ腸炎, 紫斑病	0	1		0		1		0	1	-1	2				0	1	1					8220	1			15.7	1			226	0			15.7	1
29	SB3	14.5528	0			0	慢性下痢症			0	2		特記無し	0	1		0		0		0	0													4610	0			14.7	1			257	1			14	1
30	SB3	56.9667	0	57	0	1	小腸出血疑い			1	1	1	小腸潰瘍	1	0	1	1	1	1	0	0	1		1	1	0	1	1	0	1			転院し不明
31	SB3	26.25	0	26.25	0	0	小腸出血疑い			1	1	1	Meckel憩室	1	0	0	0	0	0	0	0	0			0	0							4	1	7540	1	7540	1	13.3	1	13.3	1	153	0	153	0	9.7	0	9.7
32	SB3	40.3972	0			1	腹痛精査			0	1	1	特記無し (自己免疫性自律神経節障害)	0	1		0		0		0	0													4440	0			10.7	0			233	0			10.3	0
33	SB3	41.125	0			1	IBD精査		1	0	1	1	ループス腸炎	0	0		0		1		0	1	-1	1, 2				1	1	1					8050	1			13	1			292	1			8.2	0
34	SB3	64.7611	1	64.7611	0	1	小腸出血疑い			1	1	1	特記なし	1	1	0	0	0	0	0	0	0			0	0							0	0	8390	1	8390	1	8.7	0	8.7	0	475	1	475	1	16.5	1	16.5
35	SB3	17.4417	0	17.4417	0	1	IBD精査		1	0	1	1	クローン病（大腸型）	1	1	0	0	0	0	0	0	0			0	0								0	3800	0	3800	0	7.9	0	7.9	0	377	1	377	1	8.3	0	8.3
36	SB3	70.8139	1			0	IBD精査		1	0	2		クローンカイトカナダ症候群	0	1		0		0		0	0													9670	1			11.6	1			357	1			16.6	1
37	SB3	76.8333	1			0	IBD精査		1	0	1	1	ベーチェット病	0	1		0		1		0	1	-1	1, 2				1	1	1					12210	1			8	0			78	0			28	1
38	SB3	67.8722	1			1	小腸腫瘍精査	1		0	1	1	特記なし	0	1		0		0		0	0													4940	0			12.8	1			205	0			7.2	0
39	SB3	32.1056	0	32.1056	0	0	小腸出血疑い			1	1	1	特記無し	1	1	0	0	0	0	0	0	0			0	0								0	7960	1	7960	1	7.9	0	7.9	0	330	1	330	1	8.6	0	8.6
40	SB3	71.15	1			1	IBD精査		1	0	1	1	小腸潰瘍 (NSAIDs潰瘍)	0	1		0		1		0	1	99	2				0	1	1
41	SB3	68.7417	1			0	腹痛精査			0	1	1	ベーチェット病	0	1		0		1		0	1	5, 100	1, 2				1	1	1					5260	0			12.4	1			223	0			10.7	0
42	SB3	15.0583	0			0	IBD精査		1	0	1	1	クローン病（小腸型）	0	1		0		1		0	1	-1	2				0	1	0					7110	1			12.7	1			274	1			11.3	0
43	SB3	62.75	1	62.75	0	0	小腸出血疑い			1	1	1	多発性小腸潰瘍	1	1	0	0	1	1	0	0	1	-1	1, 2	1	1		1	1	1			0	0	9600	1	9600	1	9.1	0	9.1	1	490	1	490	1	5.8	0	5.8
44	SB3	23.7806	0			0	腹痛精査			0	1	1	クローン病（小腸大腸型）	0	0		0		1		0	1	1	2				0	1	0		5?	1		6810	1			15.8	1			321	1			11.4	0
45	SB3	3.37222	0	3.37222	0	1	小腸出血疑い			1	2		特記なし	1	1	0	0	0	0	0	0	0			0	0								0	10350	1	10350	1	12.6	1	12.6	1	415	1	415	1	6.3	0	6.3
46	SB3	70.6194	1	70.6194	1	1	小腸出血疑い			1	1	1	小腸潰瘍 (NSAIDs潰瘍)	1	0	0	0	1	1	0	0	1	-1	1, 2	1	1		1	1	1			0	0	3360	0	3360	0	9.9	0	9.9	1	93	0	93	0	19	1	19
47	SB3	77.2111	1			1	IBD精査		1	0	1	1	Whipple病	0	0		0		0		0	0													2350	0			7.9	0			164	0			12.7	1
48	SB3	58.3667	0			0	小腸腫瘍精査	1		0	1	1	家族性大腸腺腫症	0	1		0		0		0	0													5710	1			13.1	1			220	0			13.2	1
49	SB3	62.6222	1	62.6222	0	0	小腸出血疑い			1	1	1	小腸潰瘍	1	1	0	0	1	1	0	0	1	-1	2	0	1	0	0	1	1			0	0	3870	0	3870	0	11.7	1	11.7	1	127	0	127	0	19.8	1	19.8
50	SB3	39.9111	0			1	慢性下痢症			0	1	1	分類不能型腸炎	0	1		0		0		0	0													5770	1			9.2	0			372	1			3.7	0
51	SB3	64.5861	1			0	慢性下痢症			0	1	1	特記無し	0	1		0		0		0	0
52	SB3	32.0194	0			0	慢性下痢症			0	1	1	下痢症	0	1		0		0		0	0													4260	0			15.5	1			243	0			13	1
53	SB3	66.0472	1	66.0472	0	0	小腸出血疑い			1	1	1	多発性小腸潰瘍	1	0	0	0	1	1	0	0	1	-1	2	0	1	0	0	1	1			0	0	7490	1	7490	1	13.7	1	13.7	1	251	1	251	1	9.5	0	9.5
54	SB3	65.1306	1	65.1306	0	0	小腸出血疑い			1	1	1	特記無し	1	1	0	0	0	0	0	0	0	0		0	0								0	5390	0	5390	1	12	1	12	1	400	1	400	1	12.7	1	12.7
55	SB3	32.4778	0			0	IBD精査		1	0	1	1	ベーチェット病	0	1		0		0		0	0													11860	1			13.6	1			355	1			24.5	1
56	SB3	71.5	1	71.5	1	1	小腸出血疑い			1	1	1	放射線性胃腸炎	1	1	1	1	1	1	0	0	1	-1	1, 2	1	1		1	1	1			0	0	5220	0	5220	1	9.9	0	9.9	1	159	0	159	0	14.4	1	14.4
57	SB3	10.2972	0			0	小腸腫瘍精査	1		0	1	1	Peutz-Jeghars症候群	0	1		0																		3610				13	1			364	1			6.8	0
58	SB3	67.0778	1	67.0778	1	1	小腸出血疑い			1	1	1	小腸潰瘍 (NSAIDs潰瘍)	1	1	0	0	1	1	0	0	1	-1	1, 2	1	1		1	1	1			0	0	5540	0	5540	1	7.7	0	7.7	0	219	0	219	1	14.7	1	14.7
59	SB3	72.0667	1	72.0667	1	0	小腸出血疑い			1	1	1	小腸出血	1	0	1	1	0	0	1	1	2		1	1	0	1			1	1	1	2	1	6670	1	6670	1	6.4	0	6.4	0	164	0	164	0	78.4	1	78.4
60	SB3	60.2389	1			0	IBD精査		1	0	1	1	小腸潰瘍	0	1		0		1		0	1	-1	2				0	1	1					4250	0			12.7	1			172	0			12	0
61	SB3	5.41111	0	5.41111	0	0	小腸出血疑い			1	1	1	消化管出血疑い	1	1	0	0	0	0	0	0	0			0	0						-1	0	0	6480	1	6480	1	11.5	1	11.5	1	281	1	281	1	12.7	1	12.7
62	SB3	77.6889	1			1	IBD精査		1	0	2		Whipple病	0	1		0		1		0	1	-1	1, 2				1	1	1					3390	0			11.5	1			293	1			16.4	1
63	SB3	66.3972	1	66.3972	1	0	小腸出血疑い			1	1	1	小腸潰瘍	1	0	1	1	1	1	0	0	1	-1	1, 2	1	1		1	1	1			0	0	6350	1	6350	1	8.7	0	8.7	0	368	1	368	1	17.7	1	17.7
64	SB3	65.4889	1	65.4889	0	0	小腸出血疑い			1	2		胃潰瘍	1	1	0	0	0	0	0	0	0			0	0							0	0	6110	1	6110	1	9.5	0	9.5	1	361	1	361	1	17.8	1	17.8
65	SB3	83.4833	1	83.4833	1	0	小腸出血疑い			1	1	1	十二指腸毛細血管拡張症	1	0	0	0	0	0	0	0	0			0	0							0	0	10140	1	10140	1	9.5	0	9.5	1	86	0	86	0	37.3	1	37.3
66	SB3	66.45	1	66.45	1	0	小腸出血疑い			1	2		小腸潰瘍	1	1	0	0	1	1	0	0	1	-1	1, 2	1	1		1	1	1			0	0	4100	0	4100	0	9.2	0	9.2	1	292	1	292	1	15.1	1	15.1
67	SB3	3.04722	0	3.04722	0	0	小腸出血疑い			1	1	1	特記無し	1	1	0	0	0	0	0	0	0			0	0							0	0	9580	1	9580	1	12.5	1	12.5	1	354	1	354	1	12.7	1	12.7
68	SB3	34.5222	0			1	IBD精査		1	0	1	1	ベーチェット病	0	1		0		1		0	1	99	2				0	1	1					9860	1			12.3	1			273	1			11.7	0
69	SB3	79.5361	1	79.5361	1	0	小腸出血疑い			1	2		特記無し	1	1	0	0	0	0	0	0	0			0	0							0	0	13040	1	13040	1	9.4	0	9.4	1	206	0	206	0	25.2	1	25.2
70	SB3	57.0167	0	57.0167	0	1	小腸出血疑い			1	1	1	特記無し	1	1	0	0	0	0	0	0	0			0	0								0	8710	1	8710	1	8.8	0	8.8	0	558	1	558	1	17.7	1	17.7
71	SB3	66.6417	1	66.6417	1	0	小腸出血疑い			1	4		小腸潰瘍	1	1	0	0	1	1	0	0	1	-1	2	0	1	0	0	1	1			0	0	4510	0	4510	0	10.2	0	10.2	1	290	1	290	1	10.4	0	10.4
72	SB3	48.6417	0	48.6417	0	0	IBD精査		1	0	1	1	腸管型Behcet病	1	1	0	0	1	1	0	0	1	-1	2	0	1	0	0	1	1			0	0	12860	1	12860	1	14.2	1	14.2	1	277	1	277	1	11.7	0	11.7
73	SB3	73.9028	1			0	IBD精査		1	0	1	1	腸管型Behcet病	0	0		0		1		0	1	-1					1	1	1					1730	0			11.7	1			90	0			14.7	1
74	SB3	78.0639	1			0	小腸腫瘍精査	1		0	1	1	小腸神経内分泌腫瘍	0	1		0		0		0	0											4		5810	1			13.1	1			231	0			11.1	0
75	SB3	30.7889	0			1	慢性下痢症			0	1	1	好酸球性胃腸症	0	1		0		0		0	0								1		-1	1		6030	1			13.2	1			221	0			6	0
76	SB3	59.8861	1	59.8861	0	0	小腸出血疑い			1	1	1	胆道出血	1	1	0	0	0	0	0	0	0			0	0							5 (胆管ステント挿入)		2800	0	2800	0	8.8	0	8.8	0	197	0	197	0	10.6		10.6
77	SB3	17.7278	0			1	IBD精査		1	0	1	1	Crohn病	0	1		0		0		0	0								0					4640	0			12.5	1			252	1			9.2	0
78	SB3	81.5083	1			1	小腸腫瘍精査	1		0	1	1	特記無し	0	1		0		0		0	0													4620	0			10.7	0			489	1			13.3	1
79	SB3	81.5278	1	81.5278	1	1	小腸出血疑い			1	2		特記無し	1	1	0	0	0	0	0	0	0			0	0							0	0	3030	0	3030	0	9.6	0	9.6	1	359	1	359	1	8.7	0	8.7
80	SB3	53.9722	0	53.9722	0	0	小腸出血疑い			1	1	1	アスピリン小腸潰瘍	1	1	0	0	0	0	0	0	0			0	0							0	0	2550	0	2550	0	10.3	0	10.3	1	238	0	238	1	9.8	0	9.8
81	SB3	45.2278	0			0	IBD精査		1	0	1	1	ベーチェット病	0	0		0		1		0	1								1					6590	1			13.2	1			195	0			19.5	1
82	SB3	53.9917	0	53.9917	0	0	小腸出血疑い			1	2		アスピリン小腸潰瘍	1	1	0	0	1	1	1	1	1, 2	-1	1, 2	1	1		1	1	1	0	0	0	0	2900	0	2900	0	6.2	0	6.2	0	231	0	231	1	28	1	28
83	SB3	52.5083	0	52.5083	0	0	小腸出血疑い			1	1	1	食道胃静脈瘤出血	1	1	0	0	0	0	0	0	0			0	0							0	0	1900	0	1900	0	7.9	0	7.9	0	81	0	81	0	8.1	0	8.1
84	SB3	13.8972	0			1	IBD精査		1	0	1	1	Crohn病	0	1		0		1		0	1	-1	1, 2				1	1	0					3230	0			9.8	0			388	1			6.9	0
85	SB3	42.2139	0			0	IBD精査		1	0	1	1	ベーチェット病	0	1		0		1		0	1	99					0	1	1					6220	1			13.9	1			256	1			10.7	0
86	SB3	66.6556	1	66.6556	1	0	小腸出血疑い			1	1	1	放射線性胃腸炎	1	1	0	0	0	0	1	1	2		1	1	0	1				1	1	2	1	5000	0	5000	0	6.2	0	6.2	0	128	0	128	0	13.9	1	13.9
87	SB3	82.5	1	82.5	1	1	小腸出血疑い			1	1	1	毛細血管拡張症（胃）	1	1	0	0	0	0	1	1	2	胃		0	0				1	1	1	2	1	3110	0	3110	0	7.4	0	7.4	0	245	0	245	1	17	1	17
88	SB3	66.3417	1	66.3417	0	0	小腸出血疑い			1	1	1	遺伝性出血性毛細血管拡張症	1	1	1	1	0	0	1	1	2	-1	1	1	0	1				1	1	2	1	3170	0	3170	0	10.4	0	10.4	1	132	0	132	0	33.7	1	33.7
89	SB3	66.4944	1	66.4944	1	1	小腸腫瘍精査	1		0	1	1	回腸GIST	1	1	0	0	0	0	1	1	2	60		0	1	0			1	1	1	4	1	3550	0	3550	0	13.2	1	13.2	1	171	0	171	0	9.6	0	9.6
90	SB3	72.6778	1	72.6778	1	0	小腸出血疑い			1	1	1	毛細血管拡張症(回腸)	1	1	0	0	1	1	1	1	2	59, -1		0	1	0	1	1		1	1	0	0	3670	0	3670	0	7.2	0	7.2	0	61	0	61	0	27.8	1	27.8
91	SB3	79.8611	1	79.8611	1	0	小腸出血疑い			1	3		Crohn病	1	1	1	1	0	0	0	0	4	大腸		0	0				0				0	7270	1	7270	1	7.3	0	7.3	0	190	0	190	0	22.2	1	22.2
92	SB3	78.2528	1			1	IBD精査		1	0	3		Whipple病	0	1		0		1		0	1	-1	1, 2				1	1	1			0		2440	0			13.9	1			233	0			12.5	0
93	SB3	25.7583	0			1	IBD精査		1	0	1	1	Crohn病	0	0		0		0		0	0								0
94	SB3	28.8972	0			1	IBD精査		1	0	1	1	Crohn病	0	1		0		1		0	1	-1	1, 2				1	1	0					5160	0			11.9	1			249	1			9.7	0
95	SB3	67.6972	1			0	小腸腫瘍精査	1		0	1	1	回腸GIST	0	1		0		1		0	1	21					1	0	1					4350	0			9.6	0			486	1			12.6	0
96	SB3	66.0306	1	66.0306	0	1	小腸出血疑い			1	1	1	毛細血管拡張症(空腸)	1	1	0	0	1	1	1	1	1, 2	-1	1, 2	1	1		1	1	0	0	0	0	0	3970	0	3970	0	10.8	0	10.8	1	285	1	285	1	21.4	1	21.4
97	SB3	36.0111	0			1	IBD精査		1	0	1	1	Crohn病	0	1		0		1		0	1	-1	0, 1, 2				1	1	0					5560	0			7.3	0			795	1			5	0
98	SB3	66.475	1	66.475	1	0	小腸出血疑い			1	2		遺伝性出血性毛細血管拡張症	1	1	0	0	0	0	1	1	2	-1	1, 2	1	1		1	1		0	0	2	1	3330	0	3330	0	8.9	0	8.9	0	154	0	154	0	58.6	1	58.6
99	SB3	26.7222	0			1	IBD精査		1	0	1	1	Crohn病	0	1		0		1		0	1	-1					1	1	0					5640	1			10.2	0			327	1
100	SB3	62.8139	1	62.8139	0	0	小腸出血疑い			1	1	1	吻合部潰瘍	1	1	0	0	1	1	0	0	1	-1		1	1		1	1	1			0	0	5860	1	5860	1	11.1	0	11.1	1	412	1	412	1	13.1	1	13.1
101	SB3	53.1472	0			0	IBD精査		1	0	1	1	Crohn病	0	1		0		1		0	1	-1					1	1	0					11720	1			14.4	1			336	1			21.8	1
102	SB3	68.2306	1			0	腹痛精査			0	1	1	好酸球性胃腸症	0	1		0		1		0	1	-1					1	1	1					6110	1			14.1	1			273	1			20.9	1
103	SB3	74.8222	1			0	IBD精査		1	0	1	1	ベーチェット病	0	1		0		1		0	1	-1					1	1	1					6510	1			14.7	1			141	0			12.1	0
104	SB3	79.7528	1	79.7528	1	0	小腸出血疑い			1	2		脂肪腫	1	1	1	1	1	1	0	0	3	1	0	1	0	1	1	0	1			2	1	2830	0	2830	0	8.7	0	8.7	0	28	0	28	0	84.8	1	84.8
105	SB3	64.9222	1			0	IBD精査		1	0	1	1	IBD-U、糞線虫症	0	0		0		1		0	1	1	0, 1				1	0	1		-1	1		4710	0			11.3	0			288	1			5.6	0
106	SB3	40.2472	0	40.2472	0	1	IBD精査		1	0	1	1	Crohn病	1	1	0	0	1	1	0	0	1	1	1, 2	1	1		1	1	0		-1	1	0	6240	1	6240	1	11.2	0	11.2	1	90	0	90	0	11.4	0	11.4
107	SB3	69.6528	1			0	慢性下痢症			0	1	1	蛋白漏出性胃腸症	0	1		0		0		0	0													10230	1			17.9	1			220	0			15.3	1
108	SB3	86.625	1	86.625	1	1	小腸出血疑い			1	1	1	大腸憩室出血	1	1	0	0	0	0	0	0	0			0	0							0	0	4840	0	4840	0	7.3	0	7.3	0	149	0	149	0	18.6	1	18.6
109	SB3	66.9111	1	66.9111	1	0	小腸出血疑い			1	2		放射線性胃腸炎	1	1	0	0	0	0	1	1	2	1	1	1	0	1				1	1	0	0	4210	0	4210	0	7.2	0	7.2	0	94	0	94	0	11.2	0	11.2
110	SB3	39.15	0			0	小腸腫瘍精査	1		0	1	1	リンパ濾胞	0	1		0		0		0	0	0												6020	1			15.7	1			222	0			11.9	0
111	SB3	51.4889	0	51.4889	0	0	小腸出血疑い			1	1	1	舌出血	1	1	0	0	0	0	0	0	0			0	0								0	4690	0	4690	0	9.9	0	9.9	1	105	0	105	0	13.2	1	13.2
112	SB3	74.3889	1			0	IBD精査		1	0	2		腸管型Behcet病	0	1		0		1		0	0	-1	2				0	1	1					2220	0			10.2	0			119	0			19.9	1
113	SB3	32.375	0			0	慢性下痢症			0	1	1	慢性下痢症	0	1		0		0		0	0													5140	0			15	1			296	1			10.9	0
114	SB3	80.6861	1			0	慢性下痢症			0	1	1	好酸球性胃腸症	0	1		0		1		0	1	-1					1	1						6470	1			13.3	1			68	0			17	1
115	SB3	25.2472	0			0	IBD精査		1	0	1	1	Crohn病	0	1		0		1		0	1	-1					1	1
116	SB3	65.0222	1			0	IBD精査		1	0	2		IBD-U、糞線虫症	0	0		0		1		0	1	-1					1	1	1					5460	0			11.5	1			251	1			6.1	0
117	SB3	51.5306	0			0	IBD精査		1	0	1	1	Crohn病	0	0		0		1		0	1	1	1,2				1	1	0		-1	1		6680	1			13.6	1			192	0			11	0
118	SB3	80.7444	1			0	慢性下痢症			0	2		好酸球性胃腸症	0	0		0		0		0	0								1		-1	1		6470	1			13.3	1			68	0			17	1
119	SB3	16.4	0			0	IBD精査		1	0	1	1	Crohn病	0	1		0		1		0	1	1	0,1,2				1	1	0		-1	1		6670	1			14.1	1			231	0			8.3	0
120	SB3	20.4111	0			1	IBD精査		1	0	1	1	Crohn病	0	1		0		0		0	0								0		-1			13220	1			10	0			372	1			6.1	0
121	SB3	25.0333	0	25.0333	0	1	IBD精査		1	0	1	1	Crohn病	1	1	0	0	1	1	0	0	1	3	1，2	1	1	1	1	1	0		-1	1	0	6840	1	6840	1	10	0	10	1	433	1	433	1	10.9	0	10.9
122	SB3	66.725	1			0	慢性下痢症			0	1	1	慢性下痢症	0	1		0		0		0	0													6270	1			17.3	1			254	1			9	0
123	SB3	14.5583	0			0	IBD精査		1	0	1	1	Crohn病	0	1		0		1		0	0, 1	-1					1	1	0					3130	0			10.7	0			356	1			10	0
124	SB3	64.975	1			1	小腸腫瘍精査	1		0	1	1	皮膚・口腔粘膜色素沈着	0	1		0		1		0	0, 1	0					1	0	1					3740	0			14.3	1			177	0			14.5	1
125	SB3	64.8139	1	64.8139	0	1	小腸出血疑い			1	1	1	大腸憩室出血	1	1	0	0	0	0	0	0	0			0	0							5		4260	0	4260	0	8.2	0	8.2	0	279	1	279	1	21.3	1	21.3
126	SB3	19.5444	0	19.5444	0	0	小腸出血疑い			1	1	1	Meckel憩室	1	0	0	0	1	1	0	0	1		2	0	1	0	0	1	1			4	1	7870	1	7870	1	7.6	0	7.6	0	240	0	240	1	9.2	0	9.2
127	SB3	87.6028	1	87.6028	1	1	小腸出血疑い			1	1	1	胃毛細血管拡張症	1	1	0	0	0	0	0	0	0			0	0							0	0	5080	0	5080	1	5.6	0	5.6	0	265	1	265	1	22.9	1	22.9
128	SB3	65.9444	1			0	慢性下痢症			0	1	1	慢性下痢症	0	1		0		1		0	1	-1					1	1	1					5620	1			12.4	1			230	0			28.5	1
129	SB3	66.8167	1	66.8167	1	0	小腸出血疑い			1	3		遺伝性出血性毛細血管拡張症	1	1	1	1	0	0	1	1	2	-1	空腸回腸移行部	1	1		1	1		1	1	2	1	2660	0	2660	0	9	0	9	0	112	0	112	0	39.2	1	39.2
130	SB3	67.6806	1			0	慢性下痢症			0	1	1	蛋白漏出性胃腸症	0	1		0		1		0	1	-1					1	1	1					25770	1			14.5	1			286	1			42.9	1
131	SB3	65.3194	1			0	小腸腫瘍精査	1		0	1	1	小腸GIST	0	1		0		1		0	1	1	1				1	0	1					7570	1			12.1	1			247	0			17.1	1
132	SB3	67.7389	1			0	慢性下痢症			0	2		蛋白漏出性胃腸症	0	1		0		1		0	1	-1	1				1	0	1		-1	1		8870	1			10.7	0			358	1			10.9	0
133	SB3	59.5194	0	59.5194	0	0	小腸出血疑い			1	1	1	小腸びらん	1	1	0	0	1	1	0	0	1	-1	1	1	0	1	1	0	1			1	0	8160	1	8160	1	7.3	0	7.3	0	238	0	238	1	55.7	1	55.7
134	SB3	63.4083	1	63.4083	0	0	小腸出血疑い			1	1	1	小腸リンパ管腫	1	1	0	0	0	0	0	0	0			0	0						0?	0	0	6520	1	6520	1	12.5	1	12.5	1	252	1	252	1	12.4	0	12.4
135	SB3	75.2083	1	75.2083	1	1	小腸出血疑い			1	1	1	大腸憩室出血	1	0	0	0	1	1	0	0	0, 1	-1		1	1		1	1	1			1	0	8240	1	8240	1	7.3	0	7.3	0	180	0	180	0	7.8	0	7.8
136	SB3	85.1389	1	85.1389	1	1	小腸出血疑い			1	1	1	貧血	1	1	0	0	1	1	1	1	0, 1	-1	1, 2	1	1		1	1	1	0	0	0	0	3830	0	3830	0	10.8	0	10.8	1	217	0	217	1	11.8	0	11.8
137	SB3	59.85	1	59.85	0	0	小腸出血疑い			1	1	1	小腸毛細血管拡張症	1	1	1	1	0	0	1	1	2	12	1	1	0	1				1	1	2	1	2960	0	2960	0	5.7	0	5.7	0	77	0	77	0	17.2	1	17.2
138	SB3	33.075	0	33.075	0	0	小腸出血疑い			1	1	1	小腸びらん	1	1	0	0	1	1	0	0	1	-1		1	1		1	1	1			0	0	7260	1	7260	1	8.3	0	8.3	0	72	0	72	0	6.6	0	6.6
139	SB3	30.4972	0			0	腹痛精査			0	1	1	好酸球性胃腸症	0	1		0		0		0	0													10710	1			15.9	1			277	1			10.4	0
140	SB3	74.7083	1			0	IBD精査		1	0	3		腸管型Behcet病	0	1		0		1		0	1													3820	0			11.4	0			118	0			15.9	1
141	SB3	59.8694	1	59.8694	0	0	小腸出血疑い			1	2		小腸毛細血管拡張症	1	1	0	0	1	1	1	1	1, 2	-1	1	1	0	1	1	0	1	0	0	2	1	3520	0	3520	0	8	0	8	0	72	0	72	0	19.1	1	19.1
142	SB3	75.8389	1			0	小腸腫瘍精査	1		0	1	1	膵神経内分泌腫瘍	0	0		0		0		0														6910	1			10.7	0			206	0			18.4	1
143	SB3	66.975	1	66.975	1	0	小腸出血疑い			1	4		遺伝性出血性毛細血管拡張症	1	1	1	1	0	0	0	0	4	血液貯留し不明										2	1	4370	0	4370	0	6.8	0	6.8	0	108	0	108	0	73.1	1	73.1
144	SB3	38.6222	0			1	IBD精査		1	0	2		腸管型Behcet病	0	1		0		0		1	2	56								0				10220	1			10.7	0			251	1			17.6	1
145	SB3	72.5917	1	72.5917	1	1	小腸出血疑い			1	1	1	小腸びらん	1	1	0	0	1	1	0	0	1	-1		1	1		1	1	1			1	0	3900	0	3900	0	13.9	1	13.9	1	218	0	218	1	11.1	0	11.1
146	SB3	78.8417	1			1	IBD精査		1	0	4		Whipple病	0	1		0		0		0														3290	0			13.4	1			228	0			19	1
147	SB3	25.3389	0	25.3389	0	1	IBD精査		1	0	2		Crohn病	1	1	1	1	1	1	0	0	1		1	1	0	1	1	0	0			0	0	4910	0	4910	0	9.2	0	9.2	1	434	1	434	1	7.7	0	7.7
148	SB3	24.325	0	24.325	0	0	小腸出血疑い			1	1	1	Meckel憩室	1	1	0	0	1	1	0	0	1		2	0	1	0	0	1	1			4	1	3940	0	3940	0	9.9	0	9.9	1	320	1	320	1	8.9	0	8.9
149	SB3	78.2611	1	78.2611	1	0	小腸出血疑い			1	1	1	小腸動静脈血管奇形	1	1	0	0	0	0	1	1	2		2	0	1	0				1	3	2	1	7170	1	7170	1	7.1	0	7.1	0	156	0	156	0	47.4	1	47.4
150	SB3	33.8722	0			1	腹痛精査			0	1	1	好酸球性胃腸症	0	1		0		1		0	1	13	1				1	0	0					6010	1			13.5	1			293	1			13.2	1
151	SB3	84.0611	1			1	慢性下痢症			0	1	1	膵外分泌機能低下	0	1		0		0		0														4870	0			8.3	0			172	0			15	1
152	SB3	16.7611	0			0	IBD精査		1	0	1	1	Crohn病	0	1		0		1		0	1	-1							0					5260	0			14.4	1			330	1			8.8	0
153	SB3	28.9278	0			0	慢性下痢症			0	1	1	過敏性腸症候群	0	1		0		1		0	1	-1							1					7040	1			15.8	1			171	0			14.5	1
154	SB3	64.8306	1			0	慢性下痢症			0	1	1	膵外分泌機能低下	0	1		0		0		0														3010	0			13.3	1			130	0			9.6	0
155	SB3	35.6444	0			0	慢性下痢症			0	1	1	慢性下痢症	0	1		0		0		0														9000	1			14.6	1			243	0			20.7	1
156	SB3	14.7333	0			1	IBD精査		1	0	2		Crohn病	0	1		0		1		0	1	-1							0					4990	0			11.9	1			542	1			11.6	0
157	SB3	53.3667	0	53.3667	0	0	小腸出血疑い			1	2		食道胃静脈瘤出血	1	1	1	1	0	0	0	0	4	(胃）	(胃）	0	0				1			EIS5		6640	1	6640	1	12.9	1	12.9	1	94	0	94	0	36.3	1	36.3
158	SB3	75.6917	1			1	IBD精査		1	0	1	1	結節性多発動脈炎	0	1		0		1		0	1	98					0	1	1					3840	0			13.4	1			189	0			11.1	0
159	SB3	59.4111	1	59.4111	0	1	小腸出血疑い			1	1	1	小腸出血	1	1	1	1	1	1	0	0	1, 4	2	1	1	0	1	1	0	1			1	0	2600	0	2600	0	4.7	0	4.7	0	43	0	43	0	12.7	1	12.7
160	SB3	72.0667	1	72.0667	1	1	小腸出血疑い			1	1	1	潰瘍性大腸炎	1	1	0	0	0	0	0	0	0			0	0								0	4760	0	4760	0	7.8	0	7.8	0	251	1	251	1	12.7	1	12.7
161	SB3	33.2	0			1	IBD精査		1	0	1	1	Crohn病	0	1		0		1		0	1	-1	2				0	1	0					5610	1			11.7	1			336	1			6.4	0
162	SB3	54.2278	0	54.2278	0	0	IBD精査		1	0	1	1	腸管型Behcet病	1	1	0	0	1	1	0	0	1	-1		1	1		1	1	1				0	8640	1	8640	1	12.3	1	12.3	1	490	1	490	1	13.6	1	13.6
163	SB3	22.1389	0	22.1389	0	0	小腸出血疑い			1	1	1	潰瘍性大腸炎	1	1	0	0	1	1	0	0	1	7	1	1	0	1	1	0	1				0	5590	1	5590	1	12.3	1	12.3	1	336	1	336	1	10.5	0	10.5
164	SB3	75.3306	1	75.3306	1	0	小腸出血疑い			1	1	1	小腸出血	1	0	1	1	1	1	0	0	1		1	1	0	1	1	0			-1	2	1	4350	0	4350	0	6.4	0	6.4	0	172	0	172		45	1	45
165	SB3	16.675	0			1	慢性下痢症			0	1	1	蛋白漏出性胃腸症	0	1		0		0		0														5590	1			12.3	1			336	1			10.5	0
166	SB3	70.9917	1			1	小腸腫瘍精査	1		0	1	1	十二指腸GIST	0	1		0		0		0														2940	0			13.6	1			149	0			11.2	0
167	SB3	86.4917	1	86.4917	1	1	小腸出血疑い			1	1	1	小腸びらん	1	0	1	1	1	1	0	0	1	71	2	0	1	0	0	1	1			2	1	3850	0	3850	0	5.5	0	5.5	0	226	0	226	1	14.8	1	14.8
168	SB3	79.2694	1			0	小腸腫瘍精査	1		0	3		小腸神経内分泌腫瘍	0	1		0		0		0														7400	1			11.4	0			196	0			10.4	0
169	SB3	86.5056	1	86.5056	1	1	小腸出血疑い			1	2		小腸びらん	1	1	0	0	1	1	0	0	1	-1		1	1		1	1	1			0	0	9190	1	9190	1	11.8	1	11.8	1	216	0	216	0	7.4	0	7.4
170	SB3	50.6528	0			1	腹痛精査			0	1	1	機能性ディスペプシア	0	0		0		1		0	1	-1					1	1	1					5370	0			11.6	1			238	0			13.7	1
171	SB3	46.8222	0	46.8222	0	1	小腸出血疑い			1	1	1	小腸毛細血管拡張	1	0	0	0	0	0	1	1	2	-1	1	1	0	1			1	1	1	5		4360	0	4360	0	9.6	0	9.6	1	183	0	183	0	7.9	0	7.9
172	SB3	44.9083	0			1	腹痛精査			0	1	1	Behcet病	0	1		0		0		0														18010	1			13	1			448	1			15.2	1
173	SB3	47.4917	0			1	小腸腫瘍精査	1		0	1	1	小腸粘膜下腫瘍	0	1		0		0		0														12320	1			13.1	1			440	1			5.8	0
174	SB3	79.3222	1			1	IBD精査		1	0	5		Whipple病	0	0		0		1		0		NA	NA						1					3340	0			13	1			261	1			13.2	1
175	SB3	37.0278	0			1	IBD精査		1	0	2		Crohn病	0	0		0		0		0									0					8290	1			6.8	0			499	1			9.5	0
176	SB3	42.4861	0			0	腹痛精査			0	1	1	食物アレルギー	0	1		0		0		0														3660	0			15.6	1			171	0			13.5	1
177	SB3	37.8139	0			0	腹痛精査			0	1	1	好酸球性胃腸症	0	1		0		0		0														6460	1			15.8	1			214	0			13.6	1
178	SB3	70.575	1			0	慢性下痢症			0	1	1	蛋白漏出性胃腸症	0	1		0		1		0	1	-1					1	1						10020	1			16.7	1			216	0			14	1
179	SB3	29.0917	0			1	小腸腫瘍精査	1		0	1	1	消化管ポリポーシス	0	1		0		0		0														2620	0			10.9	0			108	0			10.8	0
180	SB3	42.8972	0			0	慢性下痢症			0	1	1	膵外分泌機能低下	0	0		0		0		0														4350	0			8.6	0			191	0			13.1	1
181	SB3	34.8472	0			0	小腸腫瘍精査	1		0	1	1	家族性大腸腺腫症	0	1		0		1		0	1	26					1	0						8390	1			14	1			273	1			12.1	0
182	SB3	27.1972	0			1	IBD精査		1	0	1	1	腸管型Behcet病	0	1		0		1		0	1	98					0	1						9310	1			14.7	1			343	1			10.2	0
183	SB3	53.9028	0			1	腹痛精査			0	1	1	Behcet病	0	1		0		0		0	0													3340	0			13.8	1			202	0			7.1	0
184	SB3	60.0722	1	60.0722	0	1	小腸出血疑い			1	1	1	上行結腸毛細血管拡張症	1	1	0	0	0	0	0	0	0			0	0								0	7150	1	7150	1	7.1	0	7.1	0	104	0	104	0	18.4	1	18.4
185	SB3	21.8556	0			0	IBD精査		1	0	1	1	Crohn病	0	1		0		1		0	1	1					1	0	0					11250	1			13.5	1			556	1			4.6	0
186	SB3	67.6861	1	67.6861	1	0	小腸出血疑い			1	5		遺伝性出血性毛細血管拡張症	1	1	0	0	0	0	1	1	2	-1		1	1				1	1	1	1	0	4100	0	4100	0	9.6	0	9.6	1	154	0	154	0	33.3	1	33.3
187	SB3	31.275	0			0	腹痛精査			0	2		好酸球性胃腸症	0	1		0		1		0	1	60, 81					0	1	1					12700	1			17	1			256	1			8.9	0
188	SB3	42.4444	0	42.4444	0	0	小腸出血疑い			1	1	1	消化管出血	1	1	0	0	0	0	0	0	0			0	0								0	4320	0	4320	0	11.9	1	11.9	1	252	1	252	1	12.8	1	12.8
189	SB3	66.8833	1			0	慢性下痢症			0	2		慢性下痢症	0	1		0		0		0														5470	0			9.6	0			202	0			13.7	1
190	SB3	62.6639	1			0	小腸腫瘍精査	1		0	1	1	小腸神経内分泌腫瘍	0	1		0		0		0														5060	0			13.1	1			279	1			14.5	1
191	SB3	54.8194	0			0	腹痛精査			0	1	1	IgA血管炎	0	1		0		1		0	1	99					0	1						11950	1			11.1	0			248	0			31.8	1
192	SB3	61.4389	1			0	IBD精査		1	0	3		Crohn病	0	1		0		1		0	1	-1					1	1						6260	1			14.4	1			157	0			12.9	1
193	SB3	15.4056	0			1	IBD精査		1	0	3		Crohn病	0	1		0		1		0	1	-1					1	1	0					2600	0			9.7	0			767	1			1.5	0
194	SB3	62.9222	1	62.9222	0	0	小腸腫瘍精査	1		0	1	1	クローンカイトカナダ症候群	1	1	1	1	0	0	1	1	2	95	2	0	1	0			1	0	0	0	0	4270	0	4270	0	15.1	1	15.1	1	240	0	240	1	9.5	0	9.5
195	SB3	54.8583	0			0	IBD精査		1	0	2		腸管型Behcet病	0	1		0		0		0														5010	0			13.7	1			321	1			10.9	0
196	SB3	26.5639	0			1	IBD精査		1	0	1	1	小腸炎	0	1		0		0		0														5910	1			14.3	1			289	1			7.5	0
197	SB3	59.0556	0	59.0556	0	0	小腸出血疑い			1	1	1	十二指腸潰瘍	1	1	0	0	0	0	0	0	0			0	0								0	7590	1	7590	1	9.1	0	9.1	1	245	0	245	1	30.5	1	30.5
198	SB3	67.875	1	67.875	1	0	小腸出血疑い			1	6		遺伝性出血性毛細血管拡張症	1	1	0	0	0	0	0	0	2(胃、大腸)			0	0							1	0	2520	0	2520	0	8.2	0	8.2	0	152	0	152	0	45.3	1	45.3
199	SB3	84.4139	1	84.4139	1	1	小腸出血疑い			1	1	1	Osler-Weber-Rendu症候群	1	1	1	1	0	0	1	1	4	-1	1	1	0	1				1	1	1	0	5750	1	5750	1	6	0	6	0	280	1	280	1	52.6	1	52.6
200	SB3	75.8472	1	75.8472	1	0	小腸出血疑い			1	1	1	特記無し	1	1	0	0	0	0	0	0	0			0	0								0	3720	0	3720	0	15.2	1	15.2	1	175	0	175	0	13	1	13
201	SB3	11.7833	0	11.7833	0	0	小腸出血疑い			1	1	1	Meckel憩室	1	1	0	0	0	0	0	0	0			0	0							4	1	5580	0	5580	1	6.1	0	6.1	0	426	1	426	1	16.7	1	16.7
202	SB3	63.9583	1			0	小腸腫瘍精査	1		0	2		十二指腸神経内分泌腫瘍	0	1		0		0		0														5350	0			13.8	1			235	0			18.2	1
203	SB3	67.1167	1			0	腹痛精査			0	1	1	腸管蠕動運動障害	0	1		0		0		0														4100	0			14.5	1			147	0			11.6	0
204	SB3	68.0944	1			1	小腸腫瘍精査	1		0	1	1	胃神経内分泌腫瘍	0	1		0		0		0														6270	1			12.4	1			203	0			16.8	1
205	SB3	79.8389	1			1	IBD精査		1	0	6		Whipple病	0	1		0		0		0														3290	0			13.4	1			228	0			19	1
206	SB3	86.5472	1	86.5472	1	1	小腸出血疑い			1	1	1	胃毛細血管拡張症	1	1	0	0	1	1	0	0	1	99	2	0	1	0	0	1	1				0	7580	1	7580	1	9.9	0	9.9	1	251	1	251	1	11.9	0	11.9
207	SB3	59.0444	0	59.0444	0	1	小腸出血疑い			1	1	1	鉄欠乏性貧血	1	1	0	0	0	0	0	0	0			0	0								0	4520	0	4520	0	7.4	0	7.4	0	434	1	434	1	10.8	0	10.8
208	SB3	85.2167	1	85.2167	1	1	小腸出血疑い			1	1	1	小腸毛細血管拡張	1	1	0	0	0	0	1	1	2	59	2	0	1	0	0	1		0	0	1	0	2760	0	2760	0	8.2	0	8.2	0	101	0	101	0	14.8	1	14.8
209	SB3	68.2667	1	68.2667	1	0	小腸出血疑い			1	1	1	多発性小腸潰瘍	1	1	0	0	1	1	0	0	1	-1		1	1		1	1	1			1	0	6160	1	6160	1	9.1	0	9.1	1	335	1	335	1	12.8	1	12.8
210	SB3	38.975	0			0	小腸腫瘍精査	1		0	1	1	原発不明癌	0	1		0		0		0
211	SB3	49.4833	0			0	小腸腫瘍精査	1		0	1	1	小腸神経内分泌腫瘍	0	1		0		0		0														7980	1			16.1	1			197	0			13.6	1
212	SB3	25.8167	0			0	IBD精査		1	0	1	1	Crohn病	0	1		0		1		0	1	-1					1	1						5210	0			14	1			411	1			12.2	0
213	SB3	58.6722	0			1	小腸腫瘍精査	1		0	1	1	クローンカイトカナダ症候群	0	1		0		1		0	1	-1					1	1						4430	0			9	0			368	1			9.7	0
214	SB3	16.8111	0			0	IBD精査		1	0	1	1	Crohn病	0	1		0		1		0	1	-1					1	1	0					3810	0			13.5	1			325	1			10.9	0
215	SB3	78.1806	1	78.1806	1	0	小腸出血疑い			1	1	1	胆道出血	1	1	0	0	0	0	0	0	0			0	0							0	0	7160	1	7160	1	6.6	0	6.6	0	410		410	1	15.3	1	15.3
216	SB3	16.8611	0			0	IBD精査		1	0	1	1	十二指腸潰瘍	0	1		0		0		0														7050	1			12.6	1			279	1			9.5	0
217	SB3	52.8306	0	52.8306	0	0	IBD精査		1	0	1	1	潰瘍性大腸炎	1	1	0	0	1	1	0	0	1	-1		1	1		1	1	1			1	0	6100	1	6100	1	11.1	0	11.1	1	254	1	254	1	4.8	0	4.8
218	SB3	30.3889	0			1	腹痛精査			0	1	1	産後腸炎	0	1		0		0		0														2400	0			10.2	0			154	0			4	0
219	SB3	75.9667	1	75.9667	1	0	小腸出血疑い			1	1	1	小腸毛細血管拡張疑い	1	1	0	0	0	0	1	1	2	-1	1, 2	1	1				1	0	0	0	0	6470	1	6470	1	11.8	1	11.8	1	196	0	196	0	13.5	1	13.5
220	SB3	74.7056	1			1	小腸腫瘍精査	1		0	1	1	吻合部潰瘍	0	1		0		0		0	0													5400	0			11.5	1			192	0			17.1	1
221	SB3	66.7083	1	66.7083	1	1	小腸出血疑い			1	1	1	上行結腸憩室出血	1	1	0	0	1	1	0	0	1	-1	1	1	0	1	1	0	1				0	4730	0	4730	0	10.4	0	10.4	1	326	1	326	1	8.2	0	8.2
222	SB3	80.3083	1			0	小腸腫瘍精査	1		0	4		小腸神経内分泌腫瘍	0	1		0		0		0														6360	1			11.6	1			229	0			14.8	1
223	SB3	50.8	0			0	IBD精査		1	0	2		Crohn病	0	0		0		1		0	1								0					7270	1			10.3	0			235	0			17.5	1
224	SB3	27.175	0			1	IBD精査		1	0	2		小腸炎	0	1		0		0		0	0													7020	1			15.1	1			253	1			10	0
225	SB3	73.4778	1	73.4778	1	0	小腸出血疑い			1	1	1	胃毛細血管拡張症	1	1	0	0	0	0	1	1	2	-1	0, 1, 2	1	1				1	0	0	5		5730	1	5730	1	10.7	0	10.7	1	187	0	187	0	7	0	7
226	SB3	75.7639	1	75.7639	1	1	小腸出血疑い			1	1	1	小腸びらん	1	1	0	0	1	1	0	0	0	-1	1, 2	1	1		1	1	1			1	0	4410	0	4410	0	4.3	0	4.3	0	135	0	135	0	117.9	1	117.9
227	SB3	78.4667	1	78.4667	1	1	小腸出血疑い			1	1	1	胃毛細血管拡張症	1	1	0	0	1	1	0	0	1	-1		1	1		1	1	1				0	5160	0	5160	1	9.3	0	9.3	1	345	1	345	1	14.1	1	14.1
228	SB3	30.125	0			1	小腸腫瘍精査	1		0	2		消化管ポリポーシス	0	1		0		1		1	1, 2	-1					1	1	1	0	0			4060	0			11.6	1			108	0			7.2	0
229	SB3	60.7972	1	60.7972	0	1	小腸出血疑い			1	2		小腸出血	1	1	1	1	1	1	0	0	1	2	1	1	0	1	1	0	1			2	1	4620	0	4620	0	6.1	0	6.1	0	34	0	34	0	18.3	1	18.3
230	SB3	78.6444	1	78.6444	1	0	小腸出血疑い			1	1	1	GAVE	1	1	1	1	1	1	0	0	1, 4	1	0, 1	1	0	1	1	0				1	0	4590	0	4590	0	7.5	0	7.5	0	50	0	50	0	34.8	1	34.8
231	SB3	32.1639	0			0	腹痛精査			0	3		好酸球性胃腸症	0	1		0		1		0	1
232	SB3	49.6222	0	49.6222	0	0	小腸出血疑い			1	1	1	痔核出血	1	1	0	0	0	0	0	0	0			0	0								0	3020	0	3020	0	8.2	0	8.2	0	354	1	354	1	5.4	0	5.4
233	SB3	60.8139	1	60.8139	0	1	小腸出血疑い			1	3		小腸出血	1	1	0	0	1	1	0	0	1	-1	1, 2	1	1		1	1					0	4040	0	4040	0	9	0	9	0	32	0	32		10.8	0	10.8
234	SB3	66.8306	1	66.8306	1	0	小腸出血疑い			1	1	1	小腸びらん	1	1	0	0	1	1	0	0	0	-1		1	1		1	1	1			1	0	2430	0	2430	0	8.7	0	8.7	0	256	1	256	1	19.9	1	19.9
235	SB3	72.425	1	72.425	1	0	小腸出血疑い			1	1	1	S状結腸出血	1	1	1	1	0	0	1	1	2, 4	-1	0, 1, 2	1	1				1	1	1	5		5100	0	5100	1	8.8	0	8.8	0	101	0	101	0	14.5	1	14.5
236	SB3	73.2667	1	73.2667	1	0	小腸出血疑い			1	1	1	小腸出血	1	1	1	1	0	0	1	1	2	20	1	1	0	1			1	1	1	2	1	5040	0	5040	0	6.5	0	6.5	0	171	0	171	0	22.2	1	22.2
237	SB3	16.7417	0			0	IBD精査		1	0	1	1	Crohn病	0	1		0		1		0	1								0					8250	1			11.6	1			450	1			7.8	0
238	SB3	74.3667	1			0	小腸腫瘍精査	1		0	3		クローンカイトカナダ症候群	0	1		0		0		0																										23.6	1
239	SB3	13.3444	0			0	小腸腫瘍精査	1		0	2		Peutz-Jeghars症候群	0	1		0		0		0														3560	0			13.7	1			348	1			7	0
240	SB3	32.4472	0			1	IBD精査		1	0	1	1	Crohn病	0	1		0		1		0	1													5790	1			13.7	1			358	1			8.2	0
241	SB3	10.9028	0			1	IBD精査		1	0	1	1	Crohn病	0	1		0		1		0	1													5060	0			10.6	0			424	1			1.6	0
242	SB3	72.1528	1			1	IBD精査		1	0	1	1	Crohn病	0	0		0		1		0	1	-1	1, 2				1	1						4860	0			10	0			284	1			11.6	0
243	SB3	42.9194	0	42.9194	0	1	小腸出血疑い			1	1	1	小腸びらん	1	0	0	0	1	1	0	0	1	0	1	1	0	1	1	0	1			1	0	7390	1	7390	1	5.6	0	5.6	0	399	1	399	1	11.2	0	11.2
244	SB3	26.4028	0			0	IBD精査		1	0	2		Crohn病	0	1		0		1		0	1													8340	1			14.2	1			385	1			13.7	1
245	SB3	70.8444	1			0	慢性下痢症			0	1	1	慢性下痢症	0	1		0		1		0	1	-1	1, 2				1	1	1					14690	1			11.7	1			202	0			9.5	0
246	SB3	12.6861	0			0	小腸腫瘍精査	1		0	1	1	手指色素沈着	0	1		0		0		0														5030	0			14.2	1			256	1			9.6	0
247	SB3	27.7722	0			0	小腸腫瘍精査	1		0	1	1	Peutz-Jeghars症候群	0	1		0		0		0
248	SB3	10.7556	0			0	IBD精査		1	0	1	1	鉄欠乏性貧血	0	1		0		0		0	0													5070	0			12.6	1			318	1			12.3	0
249	SB3	43.7194	0			1	IBD精査		1	0	1	1	クローン病 (大腸型)	0	1		0		0		0	0													4520	0			12.4	1			299	1			7.6	0
250	SB3	59.3361	1			1	小腸腫瘍精査	1		0	2		クローンカイトカナダ症候群	0	1		0		0		0	0													7680	1			14.6	1			236	0			10.7	0
251	SB3	61.0667	1			1	腹痛精査			0	1	1	特記無し	0	1		0		0		0	0													7510	1			12.5	1			423	1			12.9	1
252	SB3	50.1556	0			0	IBD精査		1	0	1	1	低蛋白血症	0	1		0		0		0	0													6720	1			17.8	1			167	0			10.7	0
253	SB3	29.8722	0			0	腹痛精査			0	1	1	NSAIDs潰瘍, ベーチェット病	0	1		0		1		0	1								1					12390	1			16.9	1			285	1			12.5	0
254	SB3	67.7111	1			1	IBD精査		1	0	1	1	単純性潰瘍＞腸管べージェット	0	1		0		1		0	1	1	1, 2				1	1	1		5?	1		9550	1			9.5	0			389	1			40.9	1
255	SB3	77.8306	1	77.8306	1	0	小腸出血疑い			1	1	1	NSAIDs潰瘍	1	1	1	1	1	1	0	0	1	81	2	0	1	0	0	1	1			1	0	11520	1	11520	1	9.3	0	9.3	1	459	1	459	1	53.9	1	53.9
256	SB3	88.1806	1	88.1806	1	1	小腸出血疑い			1	1	1	小腸びらん	1	1	0	0	1	1	0	0	1	61	2	0	1	0	0	1	1		1?	2	1	3280	0	3280	0	7.5	0	7.5	0	180	0	180	0	17	1	17
257	SB3	35.3222	0			0	IBD精査		1	0	1	1	クローン病（小腸型）	0	1		0		1		0	1	1	2				0	1	0		1?	1		6710	1			10.6	0			468	1			9.1	0
258	SB3	58.7861	0	58.7861	0	0	小腸出血疑い			1	1	1	小腸びらん	1	1	0	0	1	1	0	0	1	10	1	1	0	1	1	0	1			1	0	6290	1	6290	1	12.1	1	12.1	1	228	0	228	1	31.1	1	31.1
259	SB3	69.8306	1			0	慢性下痢症			0	3		蛋白漏出性胃腸症	0	1		0		1		0	1	-1	0				1	0	1					7570	1			15.8	1			246	0			18	1
260	SB3	27.3306	0			1	IBD精査		1	0	3		Crohn病	0	1		0		1		0	1								0					9680	1			10.2	0			359	1			6.6	0
261	SB3	41.55	0			1	IBD精査		1	0	1	1	ベーチェット病	0	1		0		1		0	1								1					8810	1			12.7	1			379	1			9.5	0
262	SB3	75.9389	1	75.9389	1	0	小腸出血疑い			1	1	1	上行結腸毛細血管異形成	1	1	0	0	1	1	0	0	1	-1		1	1		1	1	1				0	3940	0	3940	0	6.3	0	6.3	0	98	0	98	0	12.6	0	12.6
263	SB3	56.1528	0	56.1528	0	0	小腸出血疑い			1	1	1	急性出血性直腸潰瘍	1	1	0	0	1	1	0	0	1	-1		1	1		1	1	1				0	4580	0	4580	0	9.6	0	9.6	1	381	1	381	1	7.1	0	7.1
264	SB3	37.8	0			1	腹痛精査			0	1	1	器質的疾患無し	0	1		0		1		0	0	-1					1	0	1					5330	0			8.5	0			303	1			20.8	1
265	SB3	32.9028	0			1	IBD精査		1	0	2		Crohn病	0	1		0		1		0	1	-1					0	1	0					5740	1			13.3	1			317				10.5
266	SB3	18.8361	0			1	IBD精査		1	0	1	1	Crohn病	0	1		0		1		0	1	-1					1	0	0					9620	1			10.9	0			434	1			8.5	0
267	SB3	63.6889	1			0	IBD精査		1	0	1	1	単純性潰瘍	0	1		0		1		0	1	-1					1	1	1					6100	1			14	1			410	1			14.1	1
268	SB3	61.0444	1	61.0444	0	0	小腸出血疑い			1	1	1	上行結腸憩室出血	1	1	0	0	1	1	0	0	1	-1		1	1		1	1	1				0	10650	1	10650	1	9.5	0	9.5	1	88	0	88	0	18.4	1	18.4
269	SB3	61.0472	1	61.0472	0	0	小腸出血疑い			1	2		上行結腸憩室出血	1	1	1	1	1	1	0	0	1	-1		1	1		1	1	1				0	5700	1	5700	1	6.6	0	6.6	0	114	0	114	0	4.4	0	4.4
270	SB3	11.3694	0			1	IBD精査		1	0	2		Crohn病	0	1		0		0		0	0								0			1		9840	1			9.8	0			440	1			5.5	0
271	SB3	11.9417	0	11.9417	0	0	IBD精査		1	0	1	1	UC（全大腸炎型）	1	1	0	0	0	0	0	0	0			0	0								0	7410	1	7410	1	12.2	1	12.2	1	442	1	442	1	7.4	0	7.4
272	SB3	69.3111	1			1	小腸腫瘍精査	1		0	1	1	孤発性PJE型ポリープ	0	1		0		0		0	0													6900	1			8.8	0			263	1			13.6	1
273	SB3	60.1167	1	60.1167	0	1	IBD精査		1	0	2		Crohn病	1	1	0	0	1	1	0	0	1	31	1	1	0	1	1	0	0		0?	1	0	10470	1	10470	1	13.5	1	13.5	1	270	1	270	1	12.1	0	12.1
274	SB3	62.7361	1	62.7361	0	0	小腸腫瘍精査	1		0	1	1	上行結腸NET疑い	1	1	0	0	0	0	0	0	0												0	4080	0	4080	0	16.5	1	16.5	1	254	1	254	1	23.5	1	23.5
275	SB3	13.9583	0			0	小腸腫瘍精査	1		0	3		Peutz-Jeghars症候群	0	1		0		0		0	0													4000	0			13.2	1			319	1			11.1	0
276	SB3	67.1972	1	67.1972	1	0	IBD精査		1	0	1	1	潰瘍性大腸炎	1	0	0	0	0	0	0	0	0			0	0								0	8280	1	8280	1	10.6	0	10.6	1	350	1	350	1	24.3	1	24.3
277	SB3	75.6472	1	75.6472	1	0	小腸出血疑い			1	1	1	小腸出血	1	1	0	0	0	0	0	0	0			0	0							4	1	3420	0	3420	0	6.3	0	6.3	0	59	0	59	0	42.7	1	42.7
278	SB3	70.0889	1			0	小腸腫瘍精査	1		0	1	1	粘膜下腫瘍	0	1		0		0		0	0
279	SB3	81.2861	1			0	小腸腫瘍精査	1		0	5		小腸神経内分泌腫瘍	0	1		0		1		0	1	24	1				1	0	1
280	SB3	72.0417	1	72.0417	1	1	小腸出血疑い			1	1	1	CMV腸炎	1	1	1	1	1	1	0	0	1	84, 100	1, 2	1	1		1	1	0			1	0	14180	1	14180	1	10.6	0	10.6	1	267	1	267	1	39.8	1	39.8
281	SB3	28.3528	0			0	小腸腫瘍精査	1		0	1	1	Peutz-Jeghars症候群	0	1		0		0		0	0
282	SB3	12.8917	0	12.8917	0	0	IBD精査		1	0	1	1	Crohn病	1	1	0	0	1	1	0	0	1	-1	1, 2	1	1		1	1	0				0	10860	1	10860	1	7.2	0	7.2	0	641	1	641	1	5.5	0	5.5
283	SB3	63.1889	1	63.1889	0	0	IBD精査		1	0	1	1	ベーチェット病	1	1	0	0	1	1	0	0	1	-1	1	1	1		1	1	1				0	10130	1	10130	1	7.2	0	7.2	0	322	1	322	1	26.7	1	26.7
284	SB3	75.225	1	75.225	1	0	小腸出血疑い			1	1	1	小腸潰瘍	1	1	0	0	1	1	0	0	1	-1	1, 2	1	1		1	1	1			1	0	4350	0	4350	0	7.8	0	7.8	0	189	0	189	0	21.6	1	21.6
285	SB3	17.1278	0			0	IBD精査		1	0	1	1	Crohn病	0	1		0		1		0	1	-1	1, 2				1	1	0					7480	1			14	1			294	1			13.8	1
286	SB3	39.0028	0			1	腹痛精査			0	1	1	器質的疾患無し	0	0		0		0		0	0													7530	1			10.9	0			497	1			24.4	1
287	SB3	14.1556	0			0	慢性下痢症			0	1	1	小腸潰瘍	0	1		0		1		0	1	-1	1				1	0	1					5460	0			11.9	1			406	1			14.7	1
288	SB3	33.1611	0			0	IBD精査		1	0	4		好酸球性胃腸症	0	1		0		0		0	0													12750	1			17.4	1			269	1			11.1	0
289	SB3	28.6306	0	28.6306	0	0	小腸腫瘍精査	1		0	1	1	十二指腸腺腫	1	1	0	0	0	0	0	0	0			0	0							4	1	5830	1	5830	1	15.4	1	15.4	1	211	0	211	0	9.7	0	9.7
290	SB3	17.7222	0			0	IBD精査		1	0	2		Crohn病	0	1		0		1		0	1	-1	1, 2				1	1	0					6580	1			11.4	0			410	1			10.9	0
291	SB3	30.2139	0			1	小腸腫瘍精査	1		0	3		若年性ポリポーシス	0	1		0		0		0	0													4520	0			11.6	1			106	0			10	0
292	SB3	81.2972	1	81.2972	1	0	小腸出血疑い			1	1	1	器質的疾患無し	1	1	0	0	0	0	0	0	0			0	0								0	5320	0	5320	1	8.1	0	8.1	0	355	1	355	1	13.1	1	13.1
293	SB3	13.5639	0			0	小腸腫瘍精査	1		0	2		器質的疾患無し	0	1		0		0		0	0													5440	0			14.4	1			246	0			11.1	0
294	SB3	45.6694	0			0	IBD精査		1	0	1	1	Crohn病	0	1		0		1		0	1	44, 49	1				1	0	0					7310	1			13.5	1			182	0			18.6	1
295	SB3	29.9667	0			1	IBD精査		1	0	2		Crohn病	0	1		0		0		0	0													6630	1			11.6	1			362	1			7.9	0
296	SB3	40.7694	0			1	小腸腫瘍精査	1		0	1	1	器質的疾患無し	0	1		0		0		0	0													2470	0			8.6	0			133	0			8.6	0
297	SB3	36.4222	0			0	IBD精査		1	0	1	1	Crohn病	0	1		0		1		0	1	-1	2				0	1	0					7020	1			15.8	1			332	1			11.8	0
298	SB3	49.8167	0			1	慢性下痢症			0	1	1	器質的疾患無し	0	1		0		0		0	0													3210	0			12.7	1			288	1			1.9	0
299	SB3	48.7917	0			1	小腸腫瘍精査	1		0	1	1	回腸GIST	0	1		0		0		0	0													5450	0			13.2	1			234	0			14.8	1
300	SB3	64.9694	1	64.9694	0	1	小腸出血疑い			1	1	1	NSAIDs潰瘍、アスピリン潰瘍	1	1	0	0	1	1	0	0	1	-1	1, 2	1	1		1	1	1			1	0	3370	0	3370	0	10.7	0	10.7	1	37	0	37	0	18.1	1	18.1
301	SB3	47.05	0			0	IBD精査		1	0	1	1	Crohn病	0	1		0		1		0	1	-1	1, 2				1	1	0
302	SB3	45.7833	0			1	腹痛精査			0	1	1	好酸球性胃腸症	0	1		0		0		0	0													4730	0			13.9	1			280	1			8.1	0
303	SB3	31.7222	0	31.7222	0	0	小腸腫瘍精査	1		0	1	1	Peutz-Jeghars症候群	1	1	1	1	0	0	0	0	3	18	1	1	0	1			1			0	0	3860	0	3860	0	15.5	1	15.5	1	292	1	292	1	7.5	0	7.5
304	SB3	48.8833	0			1	小腸腫瘍精査	1		0	2		器質的疾患無し	0	1		0		0		0	0													6210	1			13	1			261	1			18	0
305	SB3	65.8556	1	65.8556	0	1	小腸出血疑い			1	1	1	器質的疾患無し	1	1	0	0	0	0	0	0	0			0	0								0	5070	0	5070	0	6.5	0	6.5	0	81	0	81	0	7.2	0	7.2
306	SB3	43.6722	0			0	慢性下痢症			0	1	1	好酸球性胃腸症	0	1		0		0		0	0													10020	1			15.9	1			306	1			13.1	1
307	SB3	12.6278	0			0	IBD精査		1	0	2		潰瘍性大腸炎	0	1		0		0		0	0													10610	1			12.9	1			384	1			4.7	0
308	SB3	59.2444	1			1	小腸腫瘍精査	1		0	1	1	空腸粘膜下腫瘍	0	0		0		0		0	0													8450	1			12.7	1			282	1			16.6	1
309	SB3	62.3472	1	62.3472	0	0	小腸出血疑い			1	1	1	小腸潰瘍	1	1	0	0	1	1	0	0	1	-1	1	1	0	1	1	0	1				0	2850	0	2850	0	11.2	0	11.2	1	104	0	104	0	16.7	1	16.7
310	SB3	70.4139	1	70.4139	1	1	小腸出血疑い			1	1	1	器質的疾患無し	1	1	0	0	0	0	0	0	0			0	0								0	2790	0	2790	0	5.7	0	5.7	0	61	0	61	0	18.6	1	18.6
311	SB3	11.7861	0			0	IBD精査		1	0	1	1	Crohn病	0	1		0		1		0	1	-1	1, 2				1	1	0					4670	0			14	1			312	1			4.9	0
312	SB3	23.275	0			1	腹痛精査			0	1	1	小腸潰瘍	0	1		0		1		0	1	-1	1, 2				1	1	1					4370	0			12.5	1			251	1			7.9	0
313	SB3	22.5028	0			1	IBD精査		1	0	2		Crohn病	0	1		0		1		0	1	8	1				1	0	0					4960	0			12.8	1			228	0			9.7	0
314	SB3	31.9833	0	31.9833	0	0	小腸出血疑い			1	2		Peutz-Jeghars症候群	1	1	1	1	0	0	0	0	3	22	1	1	0	1						2	1	5870	1	5870	1	7.3	0	7.3	0	172	0	172	0	10.2	0	10.2
315	SB3	24.4889	0			0	IBD精査		1	0	1	1	Crohn病	0	0		0		1		0	1	-1	1, 2				1	1	0					4770	0			14.5	1			249	1			18.1	1
316	SB3	64.8222	1			0	IBD精査		1	0	1	1	小腸潰瘍	0	0		0		1		0	1	-1	1, 2				1	1	0					2780	0			11.5	1			211	0			18.4	1
317	SB3	54.4639	0			1	腹痛精査			0	1	1	好酸球性胃腸症	0	1		0		0		0	0													6770	1			14.6	1			332	1			7.1	0
318	SB3	72.1472	1	72.1472	1	0	小腸出血疑い			1	1	1	十二指腸潰瘍	1	1	0	0	1	1	0	0	1	4	1	1	0	1	1	0	1			2	1	10900	1	10900	1	8.3	0	8.3	0	274	1	274	1	20.8	1	20.8
319	SB3	74.0833	1			0	小腸腫瘍精査	1		0	1	1	小腸粘膜下腫瘍	0	0		0		1		0	1	-1	1				1	0	1
320	SB3	11.7444	0			0	IBD精査		1	0	1	1	器質的疾患無し	0	1		0		0		0	0													4560	0			13.9	1			218	0			12.5	0
321	SB3	59.4278	1	59.4278	0	1	小腸出血疑い			1	1	1	CMV腸炎	1	1	0	0	1	1	0	0	1	-1	1, 2	1	1		1	1	1			1	0	8400	1	8400	1	10	0	10	1	181	0	181	0	19.6	1	19.6
322	SB3	81.375	1	81.375	1	1	小腸出血疑い			1	1	1	大腸憩室出血	1	1	0	0	0	0	0	0	0			0	0								0	6360	1	6360	1	10.2	0	10.2	1	158	0	158	0	7.9	0	7.9
323	SB3	21.2861	0			0	小腸腫瘍精査	1		0	1	1	家族性大腸腺腫症	0	1		0		0		0	0
324	SB3	62.5639	1			0	慢性下痢症			0	1	1	小腸潰瘍	0	1		0		1		0	1	-1	1, 2				1	1	1					2130	0			9.5	0			45	0			9	0
325	SB3	33.5028	0			1	腹痛精査			0	1	1	ループス腸炎	0	1		0		0		0	0													3270	0			12.2	1			152	0			2.8	0
326	SB3	32.1806	0	32.1806	0	0	小腸腫瘍精査	1		0	3		Peutz-Jeghars症候群	1	1	0	0	0	0	0	0	0			0	0							0	0	3210	0	3210	0	14	1	14	1	308	1	308	1
327	SB3	89.2278	1	89.2278	1	0	小腸出血疑い			1	1	1	結腸粘膜出血	1	1	0	0	1	1	0	0	1	-1	1, 2	1	1		1	1	1			5		4670	0	4670	0	8	0	8	0	89	0	89	0	13.7	1	13.7
328	SB3	82.175	1	82.175	1	0	小腸出血疑い			1	1	1	小腸潰瘍 (びらん)	1	0	0	0	1	1	0	0	1	-1	1	1	0	1	1	0	1			1	0	3580	0	3580	0	9.5	0	9.5	1	197	0	197	0	20.9	1	20.9
329	SB3	29.6889	0			1	IBD精査		1	0	2		Crohn病	0	1		0		1		0	1	-1	1, 2				1	1	0					5010	0			11.7	1			216	0			10.8	0
330	SB3	64.6333	1			1	腹痛精査			0	1	1	小腸潰瘍 (びらん)	0	1		0		1		0	1	-1	1				1	0	1					4700	0			13.9	1			268	1			14.7	1
331	SB3	65.325	1			0	IBD精査		1	0	1	1	Crohn病	0	1		0		1		0	1	-1	2				0	1	0					4960	0			11.3	0			174	0			22.2	1
332	SB3	67.8722	1	67.8722	1	1	小腸出血疑い			1	1	1	胃潰瘍	1	1	0	0	0	0	0	0	0			0	0								0	4360	0	4360	0	11.3	0	11.3	1	268	1	268	1	7.7	0	7.7
333	SB3	65.9722	1	65.9722	0	1	小腸出血疑い			1	1	1	門脈圧亢進症性胃症	1	1	0	0	0	0	0	0	0			0	0							0	0	1770	0	1770	0	7.2	0	7.2	0	54	0	54	0	15	1	15
334	SB3	59.7444	1			1	小腸腫瘍精査	1		0	2		小腸潰瘍 (びらん)	0	1		0		0		0	0													7760	1			12.9	1			317	1			15.9	1
335	SB3	18.4917	0			0	IBD精査		1	0	1	1	Crohn病	0	1		0		0		0	0													5750	1			15.3	1			333	1			11.9	0
336	SB3	68.4389	1	68.4389	1	0	小腸出血疑い			1	1	1	小腸潰瘍 (びらん)	1	1	0	0	1	1	0	0	1	50	1	1	0	1	1	0	1			0	0	4750	0	4750	0	9.4	0	9.4	1	289	1	289	1	11.7	0	11.7
337	SB3	82.3389	1			0	小腸腫瘍精査	1		0	5		小腸神経内分泌腫瘍	0	1		0		0		0	0
338	SB3	82.1306	1	82.1306	1	1	小腸出血疑い			1	1	1	小腸潰瘍	1	1	1	1	0	0	1	1	4	-1	2	0	1	0			1			2	1	5970	1	5970	1	9.5	0	9.5	1	76	0	76	0	9.7	0	9.7
339	SB3	85.2833	1	85.2833	1	1	小腸出血疑い			1	1	1	小腸潰瘍 (びらん), 小腸血管性病変	1	1	0	0	1	1	1	1	1, 2	-1	1, 2	1	1		1	1	1	1	1	1	0	6650	1	6650	1	6.8	0	6.8	0	180	0	180	0	22.4	1	22.4
340	SB3	45.9444	0			0	腹痛精査			0	1	1	器質的疾患無し	0	1		0		0		0	0													4160	0			16.8	1			167	0			12	0
341	SB3	70.7694	1	70.7694	1	0	小腸出血疑い			1	1	1	器質的疾患無し	1	1	0	0	0	0	0	0	0			0	0							0	0	4860	0	4860	0	9.9	0	9.9	1	121	0	121	0	19.5	1	19.5
342	SB3	70.7972	1			0	小腸腫瘍精査	1		0	1	1	器質的疾患無し	0	1		0		0		0	0													5440	0			13.9	1			213	0			13.7	1
343	SB3	56.0472	0	56.0472	0	0	小腸出血疑い			1	1	1	Crohn病	1	0	0	0	1	1	0	0	1	-1	1	1	0	1	1	0	0			0	0	3570	0	3570	0	8.2	0	8.2	0	105	0	105	0	28.5	1	28.5
344	SB3	17.6944	0			1	腹痛精査			0	1	1	器質的疾患無し	0	1		0		0		0	0													3920	0			13.9	1			232	0			5.8	0
345	SB3	83.7667	1	83.7667	1	1	小腸出血疑い			1	1	1	小腸潰瘍 (びらん), 結腸粘膜出血	1	1	0	0	1	1	0	0	1	85	2	0	1	0	0	1	1			2 (結腸)	0	3510	0	3510	0	7.3	0	7.3	0	119	0	119	0	11.8	0	11.8
346	SB3	29.3472	0			0	IBD精査		1	0	1	1	器質的疾患無し	0	1		0		0		0	0													6200	1			17.1	1			172	0			8.5	0
347	SB3	70.95	1	70.95	1	0	小腸腫瘍精査	1		0	1	1	小腸癌, 好酸球性胃腸症	1	0	0	0	0	0	0	0	3		1	1			1					4(小腸癌に対して）	1	7160	1	7160	1	11.8	1	11.8	1	353	1	353	1	17.3	1	17.3
348	SB3	65.8194	1	65.8194	0	1	IBD精査		1	0	1	1	潰瘍性大腸炎	1	1	0	0	1	1	0	0	1	-1	2	0	1	0	0	1	1			1	0	9090	1	9090	1	11.2	0	11.2	1	452	1	452	1	7.3	0	7.3
349	SB3	49.5556	0			1	小腸腫瘍精査	1		0	3		器質的疾患無し	0	1		0		0		0	0													3400	0			13.1	1			211	0			15.4	1
350	SB3	24.9139	0			0	IBD精査		1	0	2		Crohn病	0	0		0		1		0	1	-1	2				0	1	0					4190	0			14.3	1			230	0			14.4	1
351	SB3	65.9722	1			0	小腸腫瘍精査	1		0	1	1	家族性大腸腺腫症	0	1		0		0		0	0
352	SB3	77.8833	1	77.8833	1	0	小腸出血疑い			1	1	1	小腸出血	1	1	1	1	1	1	1	1	2		2	0	1	0	1	1		1	2	2	1	7380	1	7380	1	7.4	0	7.4	0	267	1	267	1	30.1	1	30.1
353	SB3	34.1556	0			0	腹痛精査			0	5		好酸球性胃腸症	0	1		0		1		0	1	75, 89, 96	2				0	1	1					10180	1			16.6	1			252	1			11.8	0
354	SB3	77.9333	1	77.9333	1	0	小腸出血疑い			1	2		小腸潰瘍 (びらん)	1	0	0	0	1	1	0	0	1	-1	1, 2	1	1		1	1	1			1	0	5080	0	5080	1	7	0	7	0	268	1	268	1	21.9	1	21.9
355	SB3	84.3472	1	84.3472	1	1	小腸腫瘍精査	1		0	1	1	悪性リンパ腫	1	1	1	1	0	0	0	0	3	89	2	0	1	0			1			0	0	7060	1	7060	1	8.6	0	8.6	0	185	0	185	0	19	1	19
356	SB3	77.95	1	77.95	1	0	小腸出血疑い			1	3		小腸潰瘍 (びらん)	1	0	0	0	1	1	0	0	1	-1	1	1	0	1	1	0	1			1	0	6850	1	6850		11.6	1	11.6	1	205	0	205	0	13.7	1	13.7
357	SB3	61.3611	1			1	小腸腫瘍精査	1		0	1	1	小腸GIST	0	1		0		0		0	0													7020	1			14.6	1			203	0			13	1
358	SB3	43.5694	0	43.5694	0	1	小腸出血疑い			1	1	1	小腸毛細血管拡張症	1	1	0	0	0	0	1	1	2	-1	2	0	1	0	0	0			5	1	0	8030	1	8030	1	7.7	0	7.7	0	254	1	254	1	90.1	1	90.1
359	SB3	8.83611	0			0	IBD精査		1	0	1	1	Crohn病	0	1		0		1		0	1	-1	1, 2				1	1	0					6710	1			14.3	1			463	1			9.6	0
360	SB3	14.0889	0			0	IBD精査		1	0	2		Crohn病	0	1		0		1		0	1	-1	1				1	0	0					5920	1			9.2	0			345	1			6.7	0
361	SB3	15.2972	0			0	小腸腫瘍精査	1		0	4		Peutz-Jeghars症候群	0	1		0		0		0	0
362	SB3	21.5444	0	21.5444	0	0	小腸出血疑い			1	1	1	器質的疾患無し、白血病	1	0	0	0	0	0	0	0	0			0	0							1	0	590	0	590	0	11.5	1	11.5	1	18	0	18	0	20.4	1	20.4
363	SB3	12.8167	0			1	IBD精査		1	0	3		Crohn病	0	1		0		1		0	1	-1	2				0	1	0					7770	1			10.6	0			379	1			2.2	0
364	SB3	47.9167	0			0	IBD精査		1	0	2		Crohn病	0	1		0		1		0	1	-1	1, 2				1	1	0					4860	0			14.8	1			211	0			10	0
365	SB3	81.6667	1	81.6667	1	1	小腸出血疑い			1	1	1	小腸出血	1	1	1	1	0	0	1	1	2		1	1	0	1				1	2	2	1	6810	1	6810	1	8.9	0	8.9	0	274	1	274	1	18.2	1	18.2
366	SB3	42.9417	0			0	慢性下痢症			0	1	1	器質的疾患無し、慢性膵炎	0	1		0		0		0	0													6500	1			16.5	1			284	1			12.9	1
367	SB3	15.4889	0			1	IBD精査		1	0	1	1	Crohn病	0	1		0		1		0	1	-1	1, 2				1	1	0					8160	1			13.8	1			306	1			12.6	0
368	SB3	67.525	1	67.525	1	1	小腸出血疑い			1	1	1	小腸毛細血管拡張症	1	1	0	0	0	0	0	0	0			0	0		0	0			5	0	0	5460	0	5460	1	8.3	0	8.3	0	163	0	163	0	9.6	0	9.6
369	SB3	59.825	1			1	小腸腫瘍精査	1		0	1	1	小腸NET	0	0		0		0		0	0													3140	0			13.2	1			241	0			9.3	0
370	SB3	72.7611	1			1	慢性下痢症			0	2		小腸潰瘍 (びらん)	0	1		0		1		0	1	-1	1, 2				1	1	1					13350	1			13.7	1			233	0			25.6	1
371	SB3	14.3889	0	14.3889	0	1	小腸出血疑い			1	1	1	門脈圧亢進症	1	1	0	0	0	0	1	1	2										5	1	0	2360	0	2360	0	8.5	0	8.5	0	98	0	98	0	10.2	0	10.2
372	SB3	65.075	1			0	慢性下痢症			0	1	1	irAE腸炎	0	1		0		1		0	1	-1	2				0	1	1					14180	1			12.9	1	12.9	1	400	1	400	1	23.7	1	23.7
373	SB3	16.2194	0	16.2194	0	1	IBD精査		1	0	1	1	Crohn病	1	1	0	0	1	1	0	0	1	40, 100	1, 2	1	1		1	1	0			1	0	9410	1	9410	1	10.8	0	10.8	1	395	1	395	1	15.8	1	15.8
374	SB3	14.4167	0	14.4167	0	1	小腸出血疑い			1	2		小腸出血, 門脈圧亢進症	1	0	1	1	0	0	0	0	4	腸管内血液のみ										1	0	2740	0	2740	0	6.1	0	6.1	0	73	0	73	0	11.8	0	11.8
375	SB3	17.2667	0			0	IBD精査		1	0	1	1	Crohn病	0	0		0		1		0	1	-1	1, 2				1	1	0			1		6420	1			16.8	1			236	0			11.4	0
376	SB3	16.1778	0			0	腹痛精査	0	0	0	1	1	Crohn病	0	1		0		1		0	0	50	1				1	0	0					4460	0			15.4	1			267	1			11	0
377	SB3	57.5333	0	57.5333	0	1	小腸出血疑い	0	0	1	1	1	全身性エリテマトーデス	1	1	0	0	0	0	0	0	0			0	0								0	5810	1	5810	1	13.2	1	13.2	1	121	0	121	0	16.7	1	16.7
378	SB3	62.9111	1			0	慢性下痢症	0	0	0	1	1	特記なし	0	1		0		1		0	0	44	1				1	0	0					5070	0			10.7	0			156	0			24.7	1
379	SB3	56.4194	0	56.4194	0	0	小腸出血疑い	0	0	1	2		Crohn病	1	1	0	0	1	1	0	0	1	16	1	1	0	1	1	0	0			5		8520	1	8520	1	5.7	0	5.7	0	88	0	88	0	18.5	1	18.5
380	SB3	32.4444	0			1	小腸腫瘍精査	1	0	0	4		消化管ポリポーシス	0	1		0		0		0	0													3560	0			11.7	1			82	0			9	0
381	SB3	20.3556	0			0	IBD精査	0	1	0	1	1	Crohn病	0	1		0		1		0	0	-1	1, 2				1	1	0					4540	0			15.3	1			318	1			13.2	1
382	SB3	48.4222	0	48.4222	0	0	小腸出血疑い	0	1	1	1	1	大腸憩室出血	1	1	0	0	0	0	0	0	0			0	0								0	6900	1	6900	1	12.5	1	12.5	1	371	1	371	1	8.1	0	8.1
383	SB3	33.675	0			1	慢性下痢症	0	0	0	1	1	全身性エリテマトーデス	0	1		0		1		0	0	5	0				1	0	1					2950	0			10.4	0			239	0			17.1	1
384	SB3	22.8972	0			1	IBD精査	0	1	0	1	1	Crohn病	0	1		0		1		0	1	-1					1	1	0					4240	0			11.2	0			214	0			6.9	0
385	SB3	60.2778	1			1	小腸腫瘍精査	1	0	0	3		異所性膵	0	1		0		0		0	0													8450	1			12.7	1			282	1			16.6	1
386	SB3	29.8972	0			0	小腸腫瘍精査	1	0	0	3		Peutz-Jeghars症候群	0	1		0		0		0	0
387	SB3	17.0111	0			0	IBD精査	0	1	0	1	1	Crohn病	0	1		0		1		0	1	-1					1	1	0					11250	1			13.8	1			319	1			7.2	0
388	SB3	16.3667	0			0	腹痛精査	0	0	0	2		特記なし	0	1		0		0		0	0													4820	0			16.4	0			280	1			9.6	0
389	SB3	26.4444	0			0	IBD精査	0	1	0	1	1	Crohn病	0	0		0		0		0	0													6030	1			14.5	1			358	1			11.5	0
390	SB3	70.0222	1			1	IBD精査	0	1	0	1	1	好酸球性胃腸症	0	1		0		0		0	0													7290	1			12.6	1			239	0			15	1
391	SB3	20.6389	0			0	IBD精査	0	1	0	2		Crohn病	0	0		0		1		0	0	-1	1				1	0	0					6300	1			16.1	1			260	1			10.5	0
392	SB3	12.2222	0			1	IBD精査	0	1	0	1	1	Crohn病	0	1		0		1		0	1	-1	1, 2				1	1	0					3760	0			9.3	0			596	1			6.4	0
393	SB3	48.1333	0			1	IBD精査	0	1	0	1	1	アミロイドーシス	0	1		0		0		0	0													11210	1			8.5	0			464	1			11.9	0
394	SB3	64.2111	1	64.2111	0	1	小腸出血疑い	0	0	1	1	1	糞線虫症	1	1	0	0	0	0	0	0	0			0	0							1	0	8500	1	8500	1	11.4	0	11.4	1	330	1	330	1	14.9	1	14.9
395	SB3	30.7056	0			1	小腸腫瘍精査	1	0	0	1	1	Peutz-Jeghars症候群	0	1		0		0		0	0													7420	0			12.4	0			184	0			10.4	0
396	SB3	79.75	1	79.75	1	1	小腸出血疑い	0	0	1	1	1	出血性毛細血管拡張症	1	0	0	0	1	1	0	0	1	-1	1, 2	1	1		1	1	1			5		2910	0	2910	0	8.3	0	8.3	0	257	1	257	1	8	0	8
397	SB3	79.6583	1	79.6583	1	0	小腸出血疑い	0	0	1	1	1	胃潰瘍	1	1	0	0	1	1	0	0	1	-1	1, 2	1	1		1	1	1			5		6580	1	6580	1	10.6	0	10.6	1	183	0	183	0	19.4	1	19.4
398	SB3	46	0			0	慢性下痢症	0	0	0	1	1	腸間膜静脈血栓症	0	1		0		1		0	1	36, 40, 99	1，2				1	1	1					3990	0			14.2	1			279	1			5.9	0
399	SB3	35.8722	0			1	IBD精査	0	1	0	1	1	Crohn病	0	1		0		1		0	1	-1	2				0	1	0					5040	0			12	1			281	1			9.9	0
400	SB3	66.3194	1			0	IBD精査	0	1	0	1	1	食道潰瘍	0	0		0		1		0	1	-1	1				1	0	1					2770	0			7.8	0			112	0			14.1	1
401	SB3	20.0306	0			1	小腸腫瘍精査	1	0	0	1	1	消化管ポリポーシス	0	1		0		0		0														5890	1			12.6	1			341	1			8.9	0
402	SB3	72.8889	1	72.8889	1	1	小腸出血疑い	0	0	1	3		放射線性胃腸炎	1	1	1	1	0	0	1	1	4	-1		0	0					0	0	1	0	1020	0	1020	0	8.9	0	8.9	0	106	0	106	0	16.2	1	16.2
403	SB3	50.2472	0			1	小腸腫瘍精査	1	0	0	4		粘膜下腫瘍	0	1		0		0		0														5680	1			13.1	1			249	1			11.3	0
404	SB3	47.4583	0			0	慢性下痢症	0	0	0	1	1	炎症性筋疾患	0	1		0		0		0														5760	1			13.9	1			258	1			12.5	0
405	SB3	78.1417	1	78.1417	1	1	小腸出血疑い	0	0	1	1	1	十二指腸出血	1	1	1	1	1	1	0	0	1	42	1	1	0	1	1	0	1			2	1	3710	0	3710	0	8.2	0	8.2	0	167	0	167	0	25.4	1	25.4
406	SB3	14.8889	0			1	慢性下痢症	0	0	0	1	1	特記なし	0	1		0		0		0	1	16, 17, 19	1				1	0	1					7300	1			11.5	1			430	1			8.4	0
407	SB3	76.2222	1	76.2222	1	1	小腸出血疑い	0	0	1	1	1	小腸出血	1	0	1	1	0	0	0	0	3	69	2	0	1	0						1	0	10240	1	10240	1	10.5	0	10.5	1	230	0	230	1	53.1	1	53.1
408	SB3	2.07222	0	2.07222	0	0	小腸出血疑い	0	0	1	1	1	小腸出血	1	1	0	0	0	0	1	1	2	802	2	0	1	0				0	0	0		6520	1	6520	1	11.2	0	11.2	1	276	1	276	1	12.7	1	12.7
409	SB3	80.1833	1	80.1833	1	1	小腸出血疑い	0	0	1	1	1	小腸出血	1	1	0	0	0	0	1	1	2	-1	1	1	1					0	0	1	0	22410	1	22410	1	4.6	0	4.6	0	287	1	287	1	27.6	1	27.6
410	SB3	78.2361	1	78.2361	1	1	小腸出血疑い	0	0	1	2		小腸出血	1	1	0	0	0	0	1	1	2	17	1	1	0	1				0	0	1	0	3150	0	3150	0	8	0	8	0	208	0	208	0	7.8	0	7.8
411	SB3	71.4139	1			0	小腸腫瘍精査	1	0	0	1	1	悪性リンパ腫	0	1		0		1		0	1	30	1				1	0	1					6030	1			10.4	0			110	0			15.3	1
412	SB3	59.2528	1			1	小腸腫瘍精査	1	0	0	1	1	悪性リンパ腫	0	1		0		0		0														5960	1			13.1	1			267	1			7.5	0
413	SB3	53.1528	0			0	小腸腫瘍精査	1	0	0	1	1	原発不明神経内分泌腫瘍	0	1		0		0		0														5360	0			15.5	1			280	1			11.5	0
414	SB3	58.4083	0			0	腹痛精査	0	1	0	3		腸管ベーチェット病	0	0		0		1		0	1	-1	1, 2				1	1	0					5150	0			14.3	1			295	1			14.2	1
415	SB3	37.625	0			0	IBD精査	0	1	0	1	1	腸管ベーチェット病疑い	0	1		0		0		0														7640	1			11.3	0			468	1			12.5	0
416	SB3	67.325	1			0	IBD精査	0	1	0	1	1	腸管ベーチェット病	0	0		0		1		0	1	-1	1, 2				1	1	1					6300	1			10.2	0			218	0			20	1
417	SB3	40.05	0			1	IBD精査	0	1	0	1	1	Crohn病	0	0		0		1		0	1	-1	2				0	1	0					11690	1			10.4	0			779	1			6.2	0
418	SB3	83.3167	1			0	小腸腫瘍精査	1	0	0	6		小腸神経内分泌腫瘍	0	0		0		0		0
419	SB3	13.5861	0			1	IBD精査	0	1	0	4		Crohn病	0	0		0		1		0	1	-1	2				0	1	0					6830	1			10.5	0			465	1			5.7	0
420	SB3	19.8833	0			1	腹痛精査	0	0	0	1	1	特記なし	0	1		0		1		0	1	-1	1				1	0	1					3640	0			13.6	1			257	1			13.1	1
[truncated: 59 more columns]
